# Supplementary material for: Construction of a Prognostic Risk Prediction Model for Obesity Combined With Breast Cancer
Source: Front Endocrinol (Lausanne). 2021 Sep 9;12:712513. doi: 10.3389/fendo.2021.712513 (PMC8458964; doi:10.3389/fendo.2021.712513)
Supplement: Supplementary Table 2 — Information of each sample in the GSE24185 dataset [file Table_2.xlsx]

## Sheet: Sheet1
sample	age	menopause	bmi	bmi status	grade
GSM594855	age: 44	menopause: PRE	bmi: 19.92	bmi status: normal	grade: 1/3
GSM594856	age: 45	menopause: PRE	bmi: 19.72	bmi status: normal	grade: 2/3
GSM594857	age: 42	menopause: PRE	bmi: 23.74	bmi status: normal	grade: 3/3
GSM594858	age: 33	menopause: PRE	bmi: 23.88	bmi status: normal	grade: 3/3
GSM594859	age: 72	menopause: POST	bmi: 24.91	bmi status: normal	grade: 1/3
GSM594860	age: 41	menopause: PRE	bmi: 24.06	bmi status: normal	grade: 1/3
GSM594861	age: 38	menopause: PRE	bmi: 20.4	bmi status: normal	grade: 3/3
GSM594862	age: 41	menopause: PRE	bmi: 22.06	bmi status: normal	grade: 3/3
GSM594863	age: 45	menopause: PERI	bmi: 24.45	bmi status: normal	grade: 2/3
GSM594864	age: 57	menopause: POST	bmi: 24	bmi status: normal	grade: 3/3
GSM594865	age: 49	menopause: PRE	bmi: 23.05	bmi status: normal	grade: 1/3
GSM594866	age: 44	menopause: PRE	bmi: 22.27	bmi status: normal	grade: 2/3
GSM594867	age: 38	menopause: PRE	bmi: 19.1	bmi status: normal	grade: 3/3
GSM594868	age: 47	menopause: PRE	bmi: 23.34	bmi status: normal	grade: 2/3
GSM594869	age: 61	menopause: POST	bmi: 24.69	bmi status: normal	grade: 2/3
GSM594870	age: 39	menopause: PRE	bmi: 24.06	bmi status: normal	grade: 1/3
GSM594871	age: 47	menopause: PRE	bmi: 23.83	bmi status: normal	grade: 3/3
GSM594872	age: 38	menopause: PRE	bmi: 23.53	bmi status: normal	grade: 2/3
GSM594873	age: 50	menopause: POST	bmi: 23.71	bmi status: normal	grade: 2/3
GSM594874	age: 55	menopause: POST	bmi: 22.76	bmi status: normal	grade: 1/3
GSM594875	age: 54	menopause: POST	bmi: 22.41	bmi status: normal	grade: 3/3
GSM594876	age: 40	menopause: PRE	bmi: 22.58	bmi status: normal	grade: 3/3
GSM594877	age: 57	menopause: POST	bmi: 22.59	bmi status: normal	grade: 2/3
GSM594878	age: 50	menopause: POST	bmi: 24.61	bmi status: normal	grade: 3/3
GSM594879	age: 63	menopause: POST	bmi: 21.64	bmi status: normal	grade: 1/3
GSM594880	age: 32	menopause: PRE	bmi: 28.84	bmi status: normal	grade: 3/3
GSM594881	age: 42	menopause: PRE	bmi: 22.76	bmi status: normal	grade: 3/3
GSM594882	age: 61	menopause: POST	bmi: 21.64	bmi status: normal	grade: 3/3
GSM594883	age: 54	menopause: POST	bmi: 23.11	bmi status: normal	grade: 3/3
GSM594884	age: 50	menopause: PRE	bmi: 24.17	bmi status: normal	grade: 2/3
GSM594885	age: 40	menopause: PRE	bmi: 21.72	bmi status: normal	grade: 2/3
GSM594886	age: 58	menopause: POST	bmi: 23.14	bmi status: normal	grade: 3/3
GSM594887	age: 62	menopause: POST	bmi: 21.26	bmi status: normal	grade: 2/3
GSM594888	age: 31	menopause: PRE	bmi: 20.28	bmi status: normal	grade: 2/3
GSM594889	age: 57	menopause: POST	bmi: 24.92	bmi status: normal	grade: 3/3
GSM594890	age: 32	menopause: PRE	bmi: 24.02	bmi status: normal	grade: 3/3
GSM594920	age: 63	menopause: POST	bmi: 32.89	bmi status: obese	grade: 3/3
GSM594921	age: 50	menopause: PRE	bmi: 37.25	bmi status: obese	grade: 2/3
GSM594922	age: 50	menopause: POST	bmi: 30.82	bmi status: obese	grade: 2/3
GSM594923	age: 38	menopause: PRE	bmi: 30.67	bmi status: obese	grade: 3/3
GSM594924	age: 59	menopause: POST	bmi: 31.89	bmi status: obese	grade: 3/3
GSM594925	age: 49	menopause: POST	bmi: 36.73	bmi status: obese	grade: 3/3
GSM594926	age: 38	menopause: PRE	bmi: 48.27	bmi status: obese	grade: 2/3
GSM594927	age: 42	menopause: PRE	bmi: 33.65	bmi status: obese	grade: 3/3
GSM594928	age: 40	menopause: POST	bmi: 58.47	bmi status: obese	grade: 3/3
GSM594929	age: 51	menopause: POST	bmi: 35.94	bmi status: obese	grade: 3/3
GSM594930	age: 48	menopause: PERI	bmi: 40.26	bmi status: obese	grade: 3/3
GSM594931	age: 42	menopause: PRE	bmi: 46.62	bmi status: obese	grade: 3/3
GSM594932	age: 53	menopause: POST	bmi: 34.72	bmi status: obese	grade: 3/3
GSM594933	age: 47	menopause: PERI	bmi: 31.18	bmi status: obese	grade: 3/3
GSM594934	age: 51	menopause: PRE	bmi: 31.49	bmi status: obese	grade: 2/3
GSM594935	age: 59	menopause: POST	bmi: 32.25	bmi status: obese	grade: 3/3
GSM594936	age: 47	menopause: PERI	bmi: 31.02	bmi status: obese	grade: 2/3
GSM594937	age: 67	menopause: POST	bmi: 42.24	bmi status: obese	grade: 1/3
GSM594938	age: 56	menopause: POST	bmi: 40.53	bmi status: obese	grade: 3/3
GSM594939	age: 62	menopause: POST	bmi: 31.35	bmi status: obese	grade: 1/3
GSM594940	age: 44	menopause: PERI	bmi: 33.06	bmi status: obese	grade: 3/3
GSM594941	age: 54	menopause: POST	bmi: 32.69	bmi status: obese	grade: 1/3
GSM594942	age: 40	menopause: PRE	bmi: 37.5	bmi status: obese	grade: 3/3
GSM594943	age: 57	menopause: POST	bmi: 40.4	bmi status: obese	grade: 3/3
GSM594944	age: 68	menopause: POST	bmi: 35.26	bmi status: obese	grade: 2/3
GSM594945	age: 47	menopause: PRE	bmi: 34.41	bmi status: obese	grade: 3/3
GSM594946	age: 61	menopause: POST	bmi: 30.44	bmi status: obese	grade: 2/3
GSM594947	age: 44	menopause: PERI	bmi: 30.04	bmi status: obese	grade: 3/3
GSM594948	age: 46	menopause: PRE	bmi: 30.12	bmi status: obese	grade: 2/3
GSM594949	age: 63	menopause: POST	bmi: 32.03	bmi status: obese	grade: 3/3
GSM594950	age: 49	menopause: PRE	bmi: 30	bmi status: obese	grade: 3/3
GSM594951	age: 46	menopause: PRE	bmi: 31.2	bmi status: obese	grade: 2/3
GSM594952	age: 50	menopause: PRE	bmi: 33.12	bmi status: obese	grade: 2/3
GSM594953	age: 33	menopause: PRE	bmi: 38.19	bmi status: obese	grade: 3/3
GSM594954	age: 49	menopause: PERI	bmi: 35.55	bmi status: obese	grade: 2/3
GSM594955	age: 34	menopause: PRE	bmi: 30.11	bmi status: obese	grade: 3/3
GSM594956	age: 52	menopause: PERI	bmi: 31.6	bmi status: obese	grade: 3/3
GSM594957	age: 56	menopause: POST	bmi: 46.48	bmi status: obese	grade: 3/3
