# Supplementary material for: Construction of a Prognostic Risk Prediction Model for Obesity Combined With Breast Cancer
Source: Front Endocrinol (Lausanne). 2021 Sep 9;12:712513. doi: 10.3389/fendo.2021.712513 (PMC8458964; doi:10.3389/fendo.2021.712513)
Supplement: Supplementary Table 3 — The results of the GO term enrichment of the differential genes of the blue module. [file Table_3.xlsx]

## Sheet: GO blue
ID	Description	GeneRatio	BgRatio	pvalue	p.adjust	qvalue	geneID	Count
GO:0048193	Golgi vesicle transport	17/215	374/18866	1.45728e-06	0.00409351	0.00396995	GOLGB1/COPE/RAB13/SEC24B/DCTN6/SORL1/BLZF1/MPPE1/GGA2/SEC31B/DYNC1I2/MIA3/TMEM115/DYNC1LI1/TRAPPC11/BBS1/EXOC1	17
GO:0060271	cilium assembly	16/215	377/18866	7.15843e-06	0.00670267	0.00650035	PCM1/CLUAP1/CEP290/NME5/NEK1/DYNC1I2/TCTN3/BBIP1/TTBK2/WDR11/BBS1/TCTN1/LRRC49/DYNC2H1/CCDC28B/WDR19	16
GO:0044782	cilium organization	16/215	397/18866	1.36215e-05	0.00956572	0.00927698	PCM1/CLUAP1/CEP290/NME5/NEK1/DYNC1I2/TCTN3/BBIP1/TTBK2/WDR11/BBS1/TCTN1/LRRC49/DYNC2H1/CCDC28B/WDR19	16
GO:0007018	microtubule-based movement	14/215	368/18866	8.80878e-05	0.0274932	0.0266633	KTN1/PCM1/KIF13B/KIF5C/SPG11/CLUAP1/SPA17/ING2/NME5/DYNC1I2/DYNC1LI1/FYCO1/DYNC2H1/WDR19	14
GO:0048608	reproductive structure development	14/215	443/18866	0.000584439	0.0842962	0.0817517	HSD17B4/RAB13/NRIP1/FOXA1/GLI3/ALKBH1/ING2/TLR3/NR2F2/EIF2B4/NCOA4/AR/SETD2/WDR19	14
GO:0061458	reproductive system development	14/215	447/18866	0.000638142	0.0853591	0.0827825	HSD17B4/RAB13/NRIP1/FOXA1/GLI3/ALKBH1/ING2/TLR3/NR2F2/EIF2B4/NCOA4/AR/SETD2/WDR19	14
GO:0006888	endoplasmic reticulum to Golgi vesicle-mediated transport	12/215	206/18866	4.47624e-06	0.00628688	0.00609711	GOLGB1/COPE/SEC24B/DCTN6/SORL1/MPPE1/SEC31B/DYNC1I2/MIA3/TMEM115/DYNC1LI1/TRAPPC11	12
GO:0010256	endomembrane system organization	12/215	468/18866	0.00761434	0.304515	0.295323	GOLGB1/RAB5B/MYOF/SNX19/BLZF1/SEC31B/AR/MIA3/CLASP2/GOLGA8N/TRAPPC11/DYNC2H1	12
GO:0031503	protein-containing complex localization	11/215	291/18866	0.000530492	0.0827862	0.0802873	PCM1/NPTN/KIF5C/SRSF5/CLUAP1/YTHDC1/SETD2/NACC2/DYNC2H1/WDR19/EXOC1	11
GO:0043254	regulation of protein-containing complex assembly	11/215	449/18866	0.0142333	0.407974	0.395659	ARPC1B/SENP6/RASA1/RB1/SORL1/BID/XPA/CDC42EP3/ARFIP1/IMPACT/ANKRA2	11
GO:0009306	protein secretion	11/215	462/18866	0.0172274	0.443908	0.430509	RAB13/SNX19/SORL1/ICA1/CACNA2D2/RAPGEF4/FKBP1B/CACNA1D/MIA3/ARFIP1/EXOC1	11
GO:0035592	establishment of protein localization to extracellular region	11/215	463/18866	0.0174759	0.443908	0.430509	RAB13/SNX19/SORL1/ICA1/CACNA2D2/RAPGEF4/FKBP1B/CACNA1D/MIA3/ARFIP1/EXOC1	11
GO:0071692	protein localization to extracellular region	11/215	470/18866	0.0192905	0.46324	0.449257	RAB13/SNX19/SORL1/ICA1/CACNA2D2/RAPGEF4/FKBP1B/CACNA1D/MIA3/ARFIP1/EXOC1	11
GO:1901987	regulation of cell cycle phase transition	11/215	486/18866	0.0239592	0.506025	0.490751	IK/PCM1/RB1/BID/CEP290/DYNC1I2/GIGYF2/NACC2/DYNC1LI1/APPL2/UIMC1	11
GO:0099111	microtubule-based transport	10/215	190/18866	6.69975e-05	0.0236219	0.0229088	PCM1/KIF5C/SPG11/CLUAP1/SPA17/NME5/DYNC1I2/FYCO1/DYNC2H1/WDR19	10
GO:1901990	regulation of mitotic cell cycle phase transition	10/215	448/18866	0.0331386	0.563314	0.546311	IK/PCM1/RB1/BID/CEP290/DYNC1I2/GIGYF2/NACC2/DYNC1LI1/APPL2	10
GO:0007389	pattern specification process	10/215	455/18866	0.0362359	0.577567	0.560133	FOXA1/GLI3/ZIC3/NR2F2/AR/MEIS3P1/TCTN1/RNF111/DYNC2H1/WDR19	10
GO:0006979	response to oxidative stress	10/215	458/18866	0.0376231	0.577822	0.560381	NFE2L1/LANCL1/ETFDH/XPA/NME5/FKBP1B/SLC23A2/SESN1/ALAD/IMPACT	10
GO:0048285	organelle fission	10/215	476/18866	0.0467249	0.621077	0.602329	IK/NFE2L1/TNKS/RB1/ING2/BTC/TOP2B/CLASP2/DYNC1LI1/INF2	10
