# Supplementary material for: Construction of a Prognostic Risk Prediction Model for Obesity Combined With Breast Cancer
Source: Front Endocrinol (Lausanne). 2021 Sep 9;12:712513. doi: 10.3389/fendo.2021.712513 (PMC8458964; doi:10.3389/fendo.2021.712513)
Supplement: Supplementary Table 4 — The results of the GO term enrichment of the differential genes of the brown module. [file Table_4.xlsx]

## Sheet: GO brown
ID	Description	GeneRatio	BgRatio	pvalue	p.adjust	qvalue	geneID	Count
GO:0060485	mesenchyme development	11/143	290/18866	1.34292e-05	0.0180824	0.0163271	PKD2/FRZB/SEMA3C/ACVR1/EDNRB/TGFBR3/NRTN/TCF7L2/SNAI2/SEMA6A/CER1	11
GO:0060537	muscle tissue development	11/143	409/18866	0.000290382	0.0682987	0.0616686	MYH11/RXRA/PKD2/SEMA3C/ACVR1/MEIS1/TGFBR3/PLN/MYOM2/TSC1/ELN	11
GO:0007409	axonogenesis	11/143	482/18866	0.00113018	0.123125	0.111173	STXBP1/FEZ2/NOTCH2/SEMA3C/GAB2/CHL1/LAMA2/NTRK2/IRS2/NRTN/SEMA6A	11
GO:0007265	Ras protein signal transduction	10/143	346/18866	0.000312642	0.0682987	0.0616686	ARHGEF12/NOTCH2/BCL6/ARF6/IRS2/STARD13/RANGRF/LPAR6/RASIP1/RAB33B	10
GO:0014706	striated muscle tissue development	10/143	389/18866	0.000777591	0.114469	0.103357	MYH11/RXRA/SEMA3C/ACVR1/MEIS1/TGFBR3/PLN/MYOM2/TSC1/ELN	10
GO:0048732	gland development	10/143	443/18866	0.00205039	0.14307	0.129181	RXRA/NOTCH2/ARF6/PKD2/FRZB/SEMA3C/TGFBR3/IRS2/RGN/SNAI2	10
GO:0034765	regulation of ion transmembrane transport	10/143	489/18866	0.00414805	0.147877	0.133522	PKD2/PLN/PER2/IRS2/SCN3A/RGN/CAPN3/CEMIP/CRBN/RANGRF	10
