# Supplementary material for: Construction of a Prognostic Risk Prediction Model for Obesity Combined With Breast Cancer
Source: Front Endocrinol (Lausanne). 2021 Sep 9;12:712513. doi: 10.3389/fendo.2021.712513 (PMC8458964; doi:10.3389/fendo.2021.712513)
Supplement: Supplementary Table 5 — The results of the GO term enrichment of the differential genes of the turquoise module. [file Table_5.xlsx]

## Sheet: GO turquoise
ID	Description	GeneRatio	BgRatio	pvalue	p.adjust	qvalue	geneID	Count
GO:0008380	RNA splicing	27/412	487/18866	1.00728e-05	0.0184973	0.0182854	HNRNPD/HNRNPA0/SON/TIA1/SFPQ/DDX42/TCERG1/DDX46/THOC1/CELF1/SNUPN/RBM3/METTL3/RBM4B/CIR1/HNRNPA3/RBM25/RBM12/AQR/PRPF40A/CLK1/PRPF38B/ZCCHC8/DHX35/DBR1/TSEN2/METTL4	27
GO:0042391	regulation of membrane potential	20/412	443/18866	0.00186805	0.233164	0.230493	APP/ABL1/UNC13B/KCNQ1/GABRB3/RIMS2/DGKI/CHRNE/CHRNB4/HCRT/AKAP9/DRD4/CLCN1/TCL1A/RAB3GAP1/SRC/MYH14/SLC8B1/GABRQ/CACNG4	20
GO:1903311	regulation of mRNA metabolic process	19/412	344/18866	0.000217687	0.161611	0.159759	HNRNPD/HNRNPA0/SON/PUM1/TIA1/PUM2/CDK9/CELF1/FASTKD2/RBM3/MYD88/METTL3/RBM4B/SLC11A1/RBM25/EXOSC7/ROCK1/SECISBP2/FASTKD3	19
GO:0000377	RNA splicing, via transesterification reactions with bulged adenosine as nucleophile	19/412	390/18866	0.00100799	0.204826	0.20248	HNRNPD/HNRNPA0/SON/TIA1/SFPQ/DDX42/DDX46/CELF1/SNUPN/RBM3/METTL3/RBM4B/HNRNPA3/RBM25/AQR/PRPF40A/ZCCHC8/DHX35/DBR1	19
GO:0000398	mRNA splicing, via spliceosome	19/412	390/18866	0.00100799	0.204826	0.20248	HNRNPD/HNRNPA0/SON/TIA1/SFPQ/DDX42/DDX46/CELF1/SNUPN/RBM3/METTL3/RBM4B/HNRNPA3/RBM25/AQR/PRPF40A/ZCCHC8/DHX35/DBR1	19
GO:0000375	RNA splicing, via transesterification reactions	19/412	393/18866	0.00110249	0.204826	0.20248	HNRNPD/HNRNPA0/SON/TIA1/SFPQ/DDX42/DDX46/CELF1/SNUPN/RBM3/METTL3/RBM4B/HNRNPA3/RBM25/AQR/PRPF40A/ZCCHC8/DHX35/DBR1	19
GO:0050804	modulation of chemical synaptic transmission	19/412	454/18866	0.00543877	0.340687	0.336784	APP/VAMP2/ABL1/DLGAP4/UNC13B/STX4/ACHE/RIMS2/DGKI/CHRNB4/HCRT/AKAP9/DRD4/PRKAR1B/RAB3GAP1/SRC/SORCS3/SYT12/CACNG4	19
GO:0099177	regulation of trans-synaptic signaling	19/412	455/18866	0.00556496	0.340687	0.336784	APP/VAMP2/ABL1/DLGAP4/UNC13B/STX4/ACHE/RIMS2/DGKI/CHRNB4/HCRT/AKAP9/DRD4/PRKAR1B/RAB3GAP1/SRC/SORCS3/SYT12/CACNG4	19
GO:0006417	regulation of translation	18/412	450/18866	0.0104235	0.470036	0.464651	HNRNPD/APP/PUM1/TIA1/PUM2/PPP1R15A/CELF1/FASTKD2/UPF3A/RBM3/METTL3/RBM4B/EIF2B5/ROCK1/NGDN/LTN1/SECISBP2/FASTKD3	18
GO:0016569	covalent chromatin modification	18/412	481/18866	0.0192679	0.611304	0.604301	SFPQ/CUL4B/CDK9/JARID2/MORC2/KDM6A/BRD1/DPF1/NIPBL/PRMT8/TAF5/SMARCB1/UBR2/HDAC3/RCOR3/BCOR/KANSL3/KANSL2	18
GO:0006836	neurotransmitter transport	17/412	229/18866	1.23115e-05	0.0184973	0.0182854	CTBP2/VAMP2/SLC6A8/UNC13B/STX4/SLC6A6/RIMS2/DGKI/SLC6A11/CHRNB4/HCRT/DRD4/RAB3GAP1/SYT12/HRH3/SLC17A6/GABRQ	17
GO:0046942	carboxylic acid transport	17/412	350/18866	0.00188441	0.233164	0.230493	VAMP2/SLC6A8/UNC13B/SLC6A6/FOLR3/PPARA/SLC6A11/SLC13A2/ABCB4/LCN1/DRD4/SLC11A1/RAB3GAP1/SFXN1/SLC25A22/HRH3/SLC17A6	17
GO:0015849	organic acid transport	17/412	353/18866	0.00206065	0.23339	0.230717	VAMP2/SLC6A8/UNC13B/SLC6A6/FOLR3/PPARA/SLC6A11/SLC13A2/ABCB4/LCN1/DRD4/SLC11A1/RAB3GAP1/SFXN1/SLC25A22/HRH3/SLC17A6	17
GO:0016570	histone modification	17/412	468/18866	0.0288688	0.705007	0.69693	SFPQ/CUL4B/CDK9/JARID2/KDM6A/BRD1/DPF1/NIPBL/PRMT8/TAF5/SMARCB1/UBR2/HDAC3/RCOR3/BCOR/KANSL3/KANSL2	17
GO:0034660	ncRNA metabolic process	17/412	493/18866	0.0436983	0.807006	0.797761	LCMT2/METTL3/UTP3/EXOSC7/NGDN/MRPL44/NOL8/ZCCHC8/INTS7/TPRKB/TRMT13/TSEN2/METTL4/TRMT61B/INTS5/NSUN6/METTL2B	17
GO:0048511	rhythmic process	16/412	305/18866	0.00115877	0.204826	0.20248	HNRNPD/ID2/SFPQ/MMP19/PPARA/GHRHR/DRD4/METTL3/RBM4B/CRY1/NR1D2/DBP/CSF2/SRC/HDAC3/PER3	16
GO:0033044	regulation of chromosome organization	16/412	356/18866	0.00535664	0.340687	0.336784	HNRNPD/SFPQ/CDC23/NAA10/TRAPPC12/CDK9/JARID2/XRCC1/MORC2/NIPBL/PTTG3P/SMARCB1/SRC/ATAD2B/BCOR/METTL4	16
GO:0034470	ncRNA processing	16/412	400/18866	0.015209	0.56769	0.561186	LCMT2/METTL3/UTP3/EXOSC7/NGDN/MRPL44/NOL8/ZCCHC8/INTS7/TPRKB/TRMT13/TSEN2/TRMT61B/INTS5/NSUN6/METTL2B	16
GO:0009314	response to radiation	16/412	447/18866	0.0373242	0.745579	0.737038	APP/ID2/ERCC3/CUL4B/CDS1/NIPBL/CNGB1/METTL3/RBM4B/CRY1/CHEK2/MAP4K3/REV1/INTS7/FKBPL/PER3	16
GO:0045787	positive regulation of cell cycle	15/412	396/18866	0.0281698	0.696713	0.688731	APP/ID2/SFPQ/ABL1/CUL4B/CDC23/CDK9/THOC1/GTSE1/YTHDC2/NIPBL/CRADD/CHEK2/SRC/GDPD5	15
GO:0007623	circadian rhythm	14/412	218/18866	0.000326723	0.175578	0.173567	HNRNPD/ID2/SFPQ/PPARA/GHRHR/DRD4/METTL3/RBM4B/CRY1/NR1D2/DBP/CSF2/HDAC3/PER3	14
GO:0001505	regulation of neurotransmitter levels	14/412	235/18866	0.000691254	0.204826	0.20248	CTBP2/VAMP2/UNC13B/STX4/ACHE/RIMS2/DGKI/SLC6A11/CHRNB4/HCRT/DRD4/RAB3GAP1/SYT12/HRH3	14
GO:0006260	DNA replication	14/412	273/18866	0.00283581	0.2845	0.281241	TNFAIP1/CDK9/ORC4/THOC1/TTF1/ORC2/RBBP6/HCRT/CHEK2/TSPYL2/REV1/ETAA1/POLI/METTL4	14
GO:0043414	macromolecule methylation	14/412	318/18866	0.01051	0.470036	0.464651	JARID2/KDM6A/LCMT2/PRMT8/METTL3/SMARCB1/CMTR1/TRMT13/BCOR/METTL4/NDUFAF7/TRMT61B/NSUN6/METTL2B	14
GO:0051098	regulation of binding	14/412	367/18866	0.0315736	0.714774	0.706585	APP/CTBP2/ID2/ABL1/CDK9/MDFI/PPARA/NIPBL/POU4F2/PRMT8/ROCK1/SRC/ADAM15/ZNF675	14
GO:0032259	methylation	14/412	371/18866	0.0341237	0.745579	0.737038	JARID2/KDM6A/LCMT2/PRMT8/METTL3/SMARCB1/CMTR1/TRMT13/BCOR/METTL4/NDUFAF7/TRMT61B/NSUN6/METTL2B	14
GO:0030900	forebrain development	14/412	391/18866	0.0491387	0.815698	0.806353	APP/ID2/XRCC1/NPY/GHRHR/POU3F3/METTL3/EIF2B5/RAB3GAP1/SRC/GDPD5/PHACTR1/SOX2/SECISBP2	14
GO:0042752	regulation of circadian rhythm	12/412	122/18866	1.49493e-05	0.0184973	0.0182854	HNRNPD/ID2/SFPQ/PPARA/GHRHR/DRD4/RBM4B/CRY1/NR1D2/CSF2/HDAC3/PER3	12
GO:0061013	regulation of mRNA catabolic process	12/412	208/18866	0.00213774	0.23339	0.230717	HNRNPD/HNRNPA0/PUM1/PUM2/FASTKD2/MYD88/METTL3/SLC11A1/EXOSC7/ROCK1/SECISBP2/FASTKD3	12
GO:0099003	vesicle-mediated transport in synapse	12/412	220/18866	0.00338294	0.309297	0.305754	CTBP2/VAMP2/UNC13B/STX4/RIMS2/DGKI/DRD4/PRKAR1B/RAB3GAP1/ROCK1/SYT12/SLC17A6	12
GO:0006814	sodium ion transport	12/412	241/18866	0.00692349	0.383582	0.379187	SLC6A8/SLC6A6/NKX2-5/SLC6A11/SLC13A2/DRD4/SCNN1D/HECW1/SLC5A4/SLC8B1/CNNM4/SLC17A6	12
GO:0006352	DNA-templated transcription, initiation	12/412	249/18866	0.00886427	0.431103	0.426164	MED13/ERCC3/CDK9/NKX2-5/PPARA/ZNF45/NR1D2/TAF5/SMARCB1/MED4/NR1H2/MED23	12
GO:0009416	response to light stimulus	12/412	319/18866	0.0483901	0.815698	0.806353	APP/ID2/ERCC3/CUL4B/CDS1/CNGB1/METTL3/RBM4B/CRY1/MAP4K3/REV1/PER3	12
GO:0007269	neurotransmitter secretion	11/412	175/18866	0.00165237	0.225404	0.222822	CTBP2/VAMP2/UNC13B/STX4/RIMS2/DGKI/CHRNB4/HCRT/RAB3GAP1/SYT12/HRH3	11
GO:0099643	signal release from synapse	11/412	175/18866	0.00165237	0.225404	0.222822	CTBP2/VAMP2/UNC13B/STX4/RIMS2/DGKI/CHRNB4/HCRT/RAB3GAP1/SYT12/HRH3	11
GO:0022406	membrane docking	11/412	180/18866	0.00206448	0.23339	0.230717	CTBP2/UNC13B/CEP57/STX4/CNTRL/NINL/AKAP9/ROCK1/ALMS1/CEP192/B9D2	11
GO:0043488	regulation of mRNA stability	11/412	186/18866	0.00266544	0.274836	0.271687	HNRNPD/HNRNPA0/PUM1/PUM2/FASTKD2/MYD88/METTL3/SLC11A1/EXOSC7/ROCK1/FASTKD3	11
GO:0006367	transcription initiation from RNA polymerase II promoter	11/412	189/18866	0.00301492	0.29451	0.291136	MED13/ERCC3/CDK9/NKX2-5/PPARA/ZNF45/NR1D2/TAF5/MED4/NR1H2/MED23	11
GO:0043487	regulation of RNA stability	11/412	195/18866	0.00382437	0.330141	0.326359	HNRNPD/HNRNPA0/PUM1/PUM2/FASTKD2/MYD88/METTL3/SLC11A1/EXOSC7/ROCK1/FASTKD3	11
GO:0099504	synaptic vesicle cycle	11/412	199/18866	0.00445431	0.335372	0.33153	CTBP2/VAMP2/UNC13B/STX4/RIMS2/DGKI/PRKAR1B/RAB3GAP1/ROCK1/SYT12/SLC17A6	11
GO:0031032	actomyosin structure organization	11/412	200/18866	0.00462401	0.335372	0.33153	TNFAIP1/ABL1/NEBL/WAS/NKX2-5/ROCK1/SRC/PHACTR1/ALMS1/MYH14/EPB41L4B	11
GO:0031334	positive regulation of protein-containing complex assembly	11/412	257/18866	0.0262085	0.676863	0.669109	ERCC3/CUL4B/UNC13B/WAS/AKAP9/ICE1/TCL1A/CSF2/SRC/NR1H2/AP1AR	11
GO:0030522	intracellular receptor signaling pathway	11/412	265/18866	0.031772	0.714774	0.706585	PUM1/CTBP2/PUM2/PPARA/POU4F2/GHRHR/CRY1/NR1D2/SRC/NR1H2/TRIM68	11
GO:0099565	chemical synaptic transmission, postsynaptic	10/412	112/18866	0.00017263	0.160201	0.158366	APP/UNC13B/GABRB3/RIMS2/DGKI/CHRNE/CHRNB4/HCRT/DRD4/RAB3GAP1	10
GO:0060078	regulation of postsynaptic membrane potential	10/412	144/18866	0.00126539	0.213506	0.21106	APP/UNC13B/GABRB3/RIMS2/DGKI/CHRNE/CHRNB4/HCRT/DRD4/RAB3GAP1	10
GO:0031644	regulation of nervous system process	10/412	148/18866	0.00155515	0.225404	0.222822	APP/DLGAP4/UNC13B/ADRA2C/RIMS2/CHRNB4/HCRT/AKAP9/SRC/CACNG4	10
GO:0006865	amino acid transport	10/412	156/18866	0.00229612	0.24352	0.24073	VAMP2/UNC13B/SLC6A6/SLC6A11/SLC11A1/RAB3GAP1/SFXN1/SLC25A22/HRH3/SLC17A6	10
GO:0140056	organelle localization by membrane tethering	10/412	171/18866	0.0044342	0.335372	0.33153	CTBP2/UNC13B/CEP57/STX4/CNTRL/NINL/AKAP9/ALMS1/CEP192/B9D2	10
GO:0050806	positive regulation of synaptic transmission	10/412	172/18866	0.00461908	0.335372	0.33153	APP/VAMP2/ABL1/UNC13B/STX4/RIMS2/DRD4/RAB3GAP1/SYT12/CACNG4	10
GO:0048167	regulation of synaptic plasticity	10/412	191/18866	0.00942944	0.443064	0.437988	APP/VAMP2/ABL1/UNC13B/STX4/RIMS2/DGKI/RAB3GAP1/SORCS3/SYT12	10
